# Supplementary material for: Hemoglobin Trajectory Phenotypes and Neurological Outcomes in a Neurosurgical ICU Cohort
Source: J Clin Med. 2026 Jul 5;15(13):5254. doi: 10.3390/jcm15135254 (PMC13363624; doi:10.3390/jcm15135254)
Supplement: Supplementary file 1 [file jcm-15-05254-s001.zip]

Archive with 1 entries (1 files):
- jcm-4397478-supplementary.pdf
